# Supplementary material for: Effects of Niacin on Resistance to Enterotoxigenic Escherichia coli Infection in Weaned Piglets
Source: Front Nutr. 2022 Apr 29;9:865311. doi: 10.3389/fnut.2022.865311 (PMC9100694; doi:10.3389/fnut.2022.865311)
Supplement: Supplementary file 1 [file Data_Sheet_1.xlsx]

## Sheet: Fig.1(A)weight loss rate
Control		K88		NA		NA+K88
Mean	SEM	Mean	SEM	Mean	SEM	Mean	SEM
8.9949	0.85683	11.5831	0.53732	6.9805	0.59821	8.494	0.76674

## Sheet: Fig.1(B)Liver
Control	K88	NA	NA+K88	(CFU/g)
9229	214190	62139	130454
4936	244136	13193	4658
52539	186220	27335	4824
58881	313076	69991	180723
30715	670258	56769	18349
53580	291741	83848	124539

## Sheet: Fig.1(C)Spleen
Control	K88	NA	NA+K88	(CFU/g)
82759	1030303	215962	622744
250245	2020532	141530	239961
86873	623535	158730	522818
458891	1077844	85740	178174
62333	578216	123579	217681
110132	974828	58881	55046

## Sheet: Fig.1(E)Histological score
Control			K88			NA			NA+K88
3	2.8	3.2	4	4.2	4.5	2.8	2.6	2.4	3.2	3	2.8

## Sheet: Fig.1(F) villus weight
	Control						K88						NA						NA+K88						(μm)
Duodenum	351	356	358	351	356	352	334	356	342	351	336	343	365	362	361	357	368	359	342	346	348	347	347	346
Jejunum	286	284	283	279	278	281	256	224	272	261	253	249	386	381	382	386	382	378	284	288	291	289	289	293
Ileum	235	263	254	220	246	248	183	186	180	175	199	172	243	272	262	231	253	256	192	195	191	182	203	182

## Sheet: Fig.1(G) crypt depth
	Control						K88						NA						NA+K88						(μm)
Duodenum	228	223	217	226	216	235	234	253	243	241	240	238	201	206	206	193	214	204	208	222	216	219	216	203
Jejunum	157	153	168	162	158	164	177	182	185	172	193	180	120	125	123	120	119	114	168	166	162	164	162	157
Ileum	212	220	223	221	220	209	220	221	233	236	216	235	163	172	167	173	165	168	200	229	212	230	205	212

## Sheet: Fig.2(A)  IL-6
Control	K88	NA	NA+K88	(ng/L)
28	45	28	43
35	43	18	42
20	52	22	42
23	48	21	45
30	50	25	38
29	46	19	41

## Sheet: Fig.2(B)  IL-8
Control	K88	NA	NA+K88	(ng/L)
39	57	21	40
45	51	23	49
38	53	22	38
34	42	35	30
34	50	25	32
36	53	23	33

## Sheet: Fig.2(C)  TNF-α
Control	K88	NA	NA+K88	(ng/L)
175	286	186	216
170	262	173	183
171	265	170	205
173	299	167	203
173	318	171	220
172	268	164	176

## Sheet: Fig.2(D)  IFN-β
Control	K88	NA	NA+K88	(ng/L)
39	36	52	41
41	37	45	33
52	38	38	35
45	40	31	34
38	41	41	36
41	47	40	40

[truncated: 12 more sheets: Fig.2(E)  IL-6 mRNA, Fig.2(F)  IL-8 mRNA, Fig.2(G)  TNF-α mRNA, Fig.2(H)  IFN-β  mRNA, Fig.3(A) IgM, Fig.3(B) IgG, Fig.3(C) IgA, Fig.3(D) SIgA Jejunum, Fig.3(E) SIgA Ileum, Fig.6(A) Jejunum, Fig.6(B) Ileum, Fig.6(C) Colon]
